# Supplementary material for: Data on near infrared polarization spectroscopy measurements to evaluate the potential of the Mueller matrix elements in characterization of turbid liquid samples
Source: Data Brief. 2019 Mar 7;23:103756. doi: 10.1016/j.dib.2019.103756 (PMC6660517; doi:10.1016/j.dib.2019.103756)
Supplement: Supplementary file 34 — Multimedia component 34 [file mmc34.zip]

Archive with 1 entries (1 files):
- D2.mat
